# Supplementary material for: Testing the causal mechanism of the peninsular effect in passerine birds from South Korea
Source: PLoS One. 2021 Jan 29;16(1):e0245958. doi: 10.1371/journal.pone.0245958 (PMC7846002; doi:10.1371/journal.pone.0245958)
Supplement: S1 Data — (XLSX) [file pone.0245958.s004.xlsx]

## Sheet: Sheet1
code	x	y	Pspecies richness	Resident	Migrant	Ratio(migrant)	Ratio(resident)	Temp	LAI	Hdiv	Farea	No. of patch
366014	126.197	36.8137	23	11	12	0.521739	0.478261	15.152	1.4408	2.06584	48.6882	285
366023	126.303	36.8139	11	10	1	0.0909091	0.909091	15.974	1.18158	1.93098	49.9818	430
366061	126.303	36.6889	10.3332	9	1.33336	0.129037	0.870979	15.66	0.844729	1.32904	13.3854	223
346061	126.303	34.6899	11	8	3	0.272727	0.727273	16.606	1.63056	1.85723	46.804	126
376024	126.442	37.794	24.5	16	8.5	0.346939	0.653061	14.445	1.2723	1.78263	29.3333	57
376062	126.447	37.6886	10.7983	7.39897	3.3996	0.314827	0.685198	14.856	1.29577	1.55465	65.2198	164
366022	126.447	36.9386	17.5	9	8.5	0.485714	0.514286	15.415	1.14298	1.78745	45.6321	254
366024	126.447	36.8138	21.75	12	9.75	0.448276	0.551724	16.549	1.18622	1.58613	68.5518	315
366062	126.447	36.6888	9.33378	6.1662	3.16693	0.339298	0.660633	15.738	0.918496	0.883294	19.9638	203
356104	126.447	35.3145	18	12.3323	5.66636	0.314798	0.685128	17.084	1.21605	1.44914	50.3941	191
356142	126.447	35.1896	13.202	10.4004	2.80044	0.212122	0.78779	16.336	1.36376	1.48198	70.0617	405
356144	126.447	35.0645	12	7.5	4.5	0.375	0.625	17.324	0.858211	1.24132	19.7652	345
346022	126.448	34.9395	20.5	11.5	9	0.439024	0.560976	16.798	1.36196	1.76493	62.8971	219
346024	126.447	34.8147	22	12.5	9.5	0.431818	0.568182	17.007	1.08477	1.83791	32.7691	165
346062	126.447	34.6896	13	9.25	3.75	0.288462	0.711538	16.925	0.760991	0.86891	5.31864	143
376071	126.553	37.6884	18	12	6	0.333333	0.666667	15.978	0.870401	1.42085	47.0741	234
366031	126.553	36.9388	16	12.75	3.25	0.203125	0.796875	15.761	1.10888	1.33293	59.5173	274
366033	126.553	36.8137	18.5971	14	4.60072	0.247389	0.752806	16.11	1.16496	1.19477	64.2887	290
366071	126.553	36.6888	8	6.79917	1.20003	0.150004	0.849896	15.855	1.31773	1.41075	77.2	154
366073	126.553	36.564	13	9.79846	3.19952	0.246117	0.753728	16.116	1.11218	1.24327	65.1132	298
366111	126.553	36.4388	22	13.5	8.5	0.386364	0.613636	15.537	1.34702	1.68574	69.3445	305
366113	126.553	36.314	21	12.5	8.5	0.404762	0.595238	15.642	1.19348	1.92262	37.8878	129
366151	126.553	36.1891	13.75	10.25	3.5	0.254545	0.745455	15.508	1.21609	1.89365	41.3734	212
356111	126.553	35.4393	26	13.202	12.7981	0.492235	0.507769	17.406	1.19444	1.20239	57.8918	395
356113	126.553	35.3145	20	13.202	6.79913	0.339956	0.6601	17.114	1.0249	0.869611	41.0136	377
356151	126.553	35.1893	14.3317	10.667	3.66709	0.255873	0.744294	16.654	1.62991	1.50943	91.3315	214
356153	126.553	35.0645	11	8.5	2.5	0.227273	0.772727	17.294	1.3009	1.21589	62.8468	224
346031	126.553	34.9396	10.4004	8	2.40002	0.230762	0.769201	17.612	1.03999	1.00792	35.2753	300
346033	126.553	34.8145	13	10.2016	2.80044	0.215418	0.784738	17.128	1.06037	1.31459	31.2421	171
346071	126.553	34.6897	12.4014	9.39979	3	0.241908	0.757962	17.007	1.16812	1.30929	38.0273	142
346073	126.552	34.5648	13.5982	10	3.60051	0.264778	0.735391	17.233	1.18049	1.14768	65.7734	241
346111	126.553	34.4397	18.6672	14.3317	4.33298	0.232117	0.767748	16.655	1.54753	1.7562	83.0024	217
376034	126.707	37.8104	14	9.66586	4.33303	0.309502	0.690419	15.647	0.86549	1.5902	24.3792	153
376072	126.697	37.6884	13.5984	10.4002	3.19953	0.235287	0.764811	17.074	0.588395	1.28328	17.795	149
376074	126.696	37.5634	11.7982	9.60031	2.19967	0.186441	0.81371	17.566	0.652405	1.14099	33.2558	160
376112	126.697	37.4384	11	9	2	0.181818	0.818182	17.689	0.550875	0.645704	14.5869	42
376152	126.697	37.1886	17	11	6	0.352941	0.647059	15.953	0.84811	1.67486	29.3334	179
366032	126.697	36.9389	20.5	14	6.5	0.317073	0.682927	15.814	0.950591	1.1175	36.4931	283
366034	126.697	36.8139	17	12.7981	4.19945	0.247026	0.752829	16.281	1.14409	0.805783	58.8398	493
366072	126.697	36.6886	10.7983	9	1.80024	0.166715	0.833465	16.64	1.14039	0.836527	42.5204	200
366074	126.697	36.5638	15.5741	11.4274	4.14358	0.266056	0.733744	16.248	1.08481	1.18526	54.0118	385
366112	126.697	36.4391	29.8042	17.4027	12.4012	0.416089	0.583901	15.425	1.63999	1.54801	96.3501	315
366114	126.697	36.3138	34.1947	18.7994	15.4023	0.450429	0.549775	15.591	1.96098	1.07231	123.08	177
366152	126.697	36.189	21.8011	15.4022	6.39904	0.293519	0.706487	15.886	1.74879	1.404	101.009	318
366154	126.697	36.0641	17.6682	10	7.66578	0.433874	0.565989	16.341	1.06795	1.37736	32.9617	200
356032	126.697	35.9393	18	9.33372	8.66585	0.481436	0.51854	16.596	0.986495	1.51131	15.0789	49
356072	126.697	35.6893	17	12.2019	4.80009	0.282358	0.717759	16.953	1.23488	1.06325	43.7554	156
356074	126.697	35.5644	15.3315	10.3332	5	0.326126	0.673985	17.283	0.94424	0.812606	22.2185	363
356112	126.697	35.4393	19	13.75	5.25	0.276316	0.723684	16.348	1.33119	1.43582	64.1567	314
356114	126.698	35.3143	20.8008	14	6.79912	0.326868	0.673051	16.704	1.67829	1.57111	96.7618	292
356152	126.697	35.1898	25.1972	15.5977	9.60012	0.380999	0.619025	17.674	1.26691	1.37302	62.4425	399
356154	126.697	35.0644	20	13	7	0.35	0.65	17.755	1.56732	1.52351	68.2371	362
346032	126.697	34.9394	13	9.39977	3.60051	0.276962	0.723059	17.678	0.965585	0.425108	18.831	392
346034	126.698	34.8149	17.4028	12.4013	5	0.28731	0.712604	16.565	1.39063	1.33088	57.611	263
346072	126.697	34.6896	18.2008	13.202	5	0.274713	0.725353	17.134	1.7517	1.47975	98.1907	171
346074	126.698	34.5646	22.1984	13.4017	8.79859	0.396361	0.603724	16.836	1.58	1.47717	81.3554	261
346112	126.697	34.44	21	14	7	0.333333	0.666667	16.26	1.58158	1.99751	44.8374	167
376041	126.812	37.9415	24	14	10	0.416667	0.583333	15.189	1.41836	1.58234	70.4891	228
376043	126.804	37.8132	17.5973	12.2018	5.39917	0.306818	0.69339	16.041	0.944202	1.64504	58.7602	371
376081	126.804	37.6887	12	9.39951	2.60004	0.21667	0.783292	17.208	0.641815	1.39556	34.8714	253
376083	126.804	37.5635	10.2016	7.79888	2.40007	0.235264	0.764476	17.928	0.562001	0.886999	15.5393	79
376121	126.803	37.4383	9	8.25	0.75	0.0833333	0.916667	17.26	0.708896	1.32013	46.2787	174
376123	126.804	37.3136	15	11	4	0.266667	0.733333	17.096	1.12597	1.45605	36.3828	171
376161	126.803	37.1888	18.5	13	5.5	0.297297	0.702703	16.511	0.834337	1.35568	38.8926	308
376163	126.803	37.0637	13.668	10	3.66706	0.268295	0.731636	16.116	0.806974	1.02856	20.4298	133
366081	126.804	36.6892	16.2022	11.7982	4.39932	0.271526	0.728185	16.299	1.02986	1.21559	44.8084	296
366083	126.803	36.5637	19.403	13.5983	5.79955	0.2989	0.700835	15.736	1.49598	1.65381	83.1667	351
366121	126.803	36.4388	20.4032	14.598	5.79955	0.284247	0.715476	15.508	1.60455	1.33604	105.344	437
366123	126.803	36.3142	21.1992	14.598	6.60097	0.311378	0.688611	16.571	1.58582	1.29159	96.0194	397
366161	126.803	36.1889	19.5969	13.798	5.79952	0.295941	0.704091	16.358	1.26604	1.09288	69.4045	385
366163	126.803	36.0637	21.8012	13.798	8	0.366952	0.632901	16.585	1.06727	1.19304	50.4104	277
356041	126.803	35.9395	14	10	4	0.285714	0.714286	17.151	1.01538	0.914029	23.5076	185
356043	126.803	35.8143	7	4.66686	2.33343	0.333347	0.666694	17.412	1.04982	0.467996	5.25823	144
356081	126.803	35.6891	13.798	10.2016	3.6005	0.260944	0.739354	17.568	1.05178	0.283221	9.01523	147
356083	126.803	35.5644	11.7145	7.57072	4.14359	0.353715	0.646269	16.775	1.11568	0.980838	46.2855	262
356121	126.803	35.4395	19	12.7981	6.20067	0.326351	0.673584	15.405	1.92896	1.61762	115.859	227
356123	126.803	35.3142	17.5972	10.5995	7	0.397791	0.60234	16.816	1.61716	1.64098	86.1933	245
356161	126.803	35.1895	15	9.5	5.5	0.366667	0.633333	18.873	1.23742	1.30652	27.6551	272
356163	126.803	35.0647	14.3317	10.5	3.83288	0.267441	0.732642	17.797	0.953325	0.992022	32.4054	423
346041	126.803	34.9395	22.1985	15.7978	6.39903	0.288264	0.711661	16.449	1.50884	1.54476	86.9803	339
346043	126.803	34.8145	19.2002	13.5982	5.60088	0.291709	0.708232	16.027	2.12655	0.90349	125.824	252
346081	126.803	34.6898	22.25	15.25	7	0.314607	0.685393	17.143	1.65157	1.57283	79.8758	212
346083	126.803	34.5648	19	15	4	0.210526	0.789474	16.414	1.73162	1.76408	78.6284	174
386164	126.947	38.0636	22.875	12.875	10	0.437158	0.562842	15.072	1.6468	1.46871	91.2577	356
376042	126.946	37.9383	20.8004	15.2021	5.60086	0.269267	0.730856	15.006	1.54361	1.57247	90.5681	243
376044	126.946	37.8131	16.7978	11.5992	5.20009	0.30957	0.690519	15.485	1.55466	1.60532	93.1243	302
376082	126.946	37.6887	17.5	11.75	5.75	0.328571	0.671429	15.808	1.6376	1.69314	103.686	87
376084	126.946	37.5639	15.4022	8.60108	6.79919	0.441443	0.558432	17.833	1.26158	0.679496	30.7336	0
376122	126.948	37.4386	13.798	10.7983	3	0.217423	0.782599	16.405	1.56882	1.08533	61.3079	26
376124	126.947	37.3132	17.202	12.7981	4.39933	0.255745	0.743989	16.947	1.24163	1.68887	58.9859	260
376162	126.947	37.1888	18.5971	13.798	4.80015	0.258113	0.741944	17.174	0.950592	1.51441	55.1665	290
376164	126.947	37.064	13.2019	8.79865	4.39932	0.333234	0.666468	16.867	0.784347	0.284126	28.6533	286
366042	126.947	36.9387	7	5	2	0.285714	0.714286	15.992	0.824472	1.14994	15.1043	128
366082	126.947	36.689	22.3342	13	9.33383	0.417916	0.582067	14.916	1.86045	1.48019	96.5823	342
366084	126.947	36.5638	19.5969	14.598	5	0.255142	0.744914	15.206	1.93299	1.31125	111.204	418
366122	126.947	36.4386	19.4031	14.7979	4.60072	0.237113	0.762656	15.652	1.82854	1.31691	114.758	364
366124	126.947	36.3142	21.8011	14.202	7.60105	0.348654	0.651435	16.794	1.11456	1.5119	58.1771	328
366162	126.947	36.1894	21.4034	14.402	7	0.327051	0.672884	17.033	0.957635	1.29838	50.4105	334
366164	126.947	36.0641	18.5971	13	5.60087	0.301169	0.699034	17.522	0.953305	0.559332	27.1562	191
356042	126.947	35.9392	8.3989	7.20098	1.20002	0.142878	0.857372	18.261	0.933971	0.533905	4.23331	139
356044	126.947	35.8144	14	10.4003	3.6005	0.257179	0.742879	17.975	0.837749	0.201801	10.2214	411
356082	126.947	35.6892	10.75	7.875	2.875	0.267442	0.732558	17.071	1.06154	0.720963	25.5891	366
356122	126.947	35.4396	19	13.5983	5.39915	0.284166	0.7157	15.25	2.03903	1.207	120.258	165
356124	126.948	35.3144	8	4.80007	3.19952	0.39994	0.600009	17.121	1.58935	1.46507	67.0253	219
356162	126.948	35.1891	18.7996	12.5986	6.20067	0.32983	0.670153	16.607	1.6909	1.54427	65.3669	185
356164	126.947	35.0647	17.5972	12.2019	5.39915	0.306819	0.6934	16.546	1.82844	1.71971	100.674	234
346042	126.948	34.9397	21	14.5979	6.39903	0.304716	0.695138	16.122	1.64044	1.47481	91.6876	362
346044	126.948	34.8144	23	15.5976	7.39895	0.321693	0.678157	16.276	1.91491	1.40077	113.24	340
346082	126.947	34.69	17	13.5	3.5	0.205882	0.794118	16.896	1.72781	1.54002	89.5616	208
346084	126.947	34.5648	17.6679	12.6678	5	0.282999	0.716995	16.757	1.82855	2.11572	79.8115	169
387131	127.054	38.1883	18	11.2017	6.79921	0.377734	0.622317	14.3	1.79855	1.28141	107.817	274
387133	127.054	38.0635	15.5978	9.39954	6.20058	0.397529	0.60262	14.674	1.27128	1.55751	77.8369	194
377011	127.053	37.9383	17.7983	12.2018	5.60086	0.314685	0.68556	14.868	1.60387	1.65367	103.992	134
377013	127.052	37.8131	13.4266	10	3.42876	0.255371	0.74479	15.784	1.07668	1.72757	81.4688	218
377051	127.053	37.6884	11.5	8.5	3	0.26087	0.73913	16.256	1.79477	1.43532	81.5435	27
377053	127.053	37.5636	12.6677	7	5.6664	0.447311	0.552586	17.581	1.49966	0.558775	20.3002	3
377091	127.053	37.4384	21.1993	14.7979	6.39905	0.301852	0.698037	16.095	1.7269	1.3337	77.1527	26
377093	127.053	37.3132	17	13.5983	3.39959	0.199976	0.7999	16.894	1.66193	1.30866	59.3495	69
377131	127.053	37.1888	21	13.2019	7.79889	0.371376	0.628662	16.999	0.698887	1.41534	35.4219	297
377133	127.053	37.064	19.7999	12.7981	7	0.353537	0.646372	17.073	0.818153	1.00354	24.3087	311
367011	127.053	36.9385	15.7979	10.2016	5.60087	0.354533	0.645757	16.924	0.801573	0.78385	9.58231	214
367013	127.053	36.8134	10.7983	8.79864	2	0.185214	0.814817	16.823	1.10414	1.25771	47.7844	308
367051	127.053	36.6889	23.5	12.3324	11.1671	0.475196	0.524783	14.92	1.97316	1.36675	110.959	248
367053	127.053	36.5638	19.8	14.598	5.20015	0.262634	0.737273	15.594	1.98888	1.09864	115.431	326
367091	127.053	36.4386	21	14.202	6.79915	0.323769	0.676286	15.939	1.39639	1.50668	85.34	395
367093	127.053	36.314	17.2019	12.2019	5	0.290666	0.709334	16.772	1.26938	1.27401	71.8575	522
367131	127.053	36.1891	14	9.20146	4.80007	0.342862	0.657247	17.669	0.814847	0.516275	10.8784	282
367133	127.053	36.0639	14.7979	12.4013	2.40004	0.162188	0.838045	17.178	1.05228	0.969204	51.2996	221
357011	127.053	35.9392	10.7983	8	2.80044	0.259341	0.740857	18.593	0.848955	0.427673	11.1707	244
357013	127.053	35.8144	12.7981	9.39972	3.39957	0.265631	0.734462	17.378	1.0841	1.22398	41.4246	465
357051	127.053	35.6892	18.201	12.5986	5.60088	0.307724	0.692193	15.585	1.92566	1.38546	120.783	281
357053	127.053	35.5638	17.2017	12.7981	4.3993	0.255748	0.744002	14.901	1.93939	1.32654	113.357	219
357091	127.053	35.4394	6	4.39931	1.59976	0.266627	0.733218	15.658	1.95563	1.3966	114.102	196
357093	127.053	35.3142	7.60106	6	1.59976	0.210465	0.789364	16.361	1.59665	1.44275	93.0772	337
357131	127.053	35.1891	21.8013	15.7978	6	0.275213	0.724627	15.25	1.99938	1.46335	117.773	256
357133	127.053	35.0647	19.6668	14.6683	5	0.254236	0.745841	15.775	1.85688	1.36244	108.447	218
347011	127.053	34.9396	23	16.4025	6.60099	0.287	0.713152	15.856	2.02065	1.23199	129.179	228
347013	127.053	34.8142	19.2001	13.798	5.39914	0.281204	0.718642	16.651	1.69149	1.3688	98.3441	509
347051	127.052	34.6897	15.5	11	4.5	0.290323	0.709677	16.619	1.73625	1.93573	71.2363	149
387094	127.2	38.3049	17	10	7	0.411765	0.588235	14.017	1.28841	0.921788	33.8859	19
387132	127.197	38.1886	18	12.5988	5.39918	0.299954	0.699933	13.614	1.72385	1.26067	105.456	96
387134	127.197	38.0634	18	12.2018	5.7996	0.3222	0.677878	14.011	1.804	1.40097	115.449	138
377012	127.196	37.9382	19	13	6	0.315789	0.684211	14.478	1.51339	1.69231	102.882	202
377014	127.196	37.8131	14.375	9.5	4.875	0.33913	0.66087	14.467	1.30415	1.81086	79.1726	395
377052	127.198	37.6887	26.1644	16.3314	9.83358	0.375838	0.624184	15.356	1.58071	1.6879	88.5987	107
377054	127.197	37.5638	15.5978	11.4007	4.19945	0.269233	0.730917	15.745	1.30218	1.50835	44.8889	71
377092	127.196	37.4383	22.8015	14.4019	8.3989	0.368349	0.631621	15.618	1.69843	1.51521	91.7445	64
377094	127.197	37.3135	18.7992	13.5984	5.20011	0.276613	0.72335	15.803	1.23349	1.69186	78.019	175
377132	127.197	37.1888	22.5965	15.2021	7.39897	0.327439	0.672763	15.38	1.48423	1.75777	95.7595	460
377134	127.197	37.0635	25	15.2021	9.79846	0.391938	0.608084	16.343	1.19219	1.47622	58.838	484
367012	127.197	36.9385	17.25	10.5	6.75	0.391304	0.608696	16.307	0.869775	0.71456	23.2384	293
367014	127.197	36.8141	14.7979	11.4007	3.39959	0.229735	0.770427	16.13	1.43666	1.68183	73.5261	292
367052	127.197	36.689	20.4032	13.798	6.60098	0.323527	0.676266	15.649	1.5086	1.26037	89.2736	402
367054	127.197	36.5637	20.8006	14.402	6.39904	0.307637	0.692384	16.149	1.56628	1.30678	98.6233	514
367092	127.197	36.4387	22.5965	15.7979	6.79915	0.300894	0.69913	15.459	1.5931	1.54468	98.608	326
367094	127.197	36.3142	22	15.7979	6.20063	0.281847	0.718086	16.086	1.55798	1.61471	91.5561	194
367132	127.197	36.1892	14.402	11.5991	2.80044	0.194448	0.805381	16.31	1.2583	1.46627	60.7801	370
367134	127.197	36.0637	16.4025	14.402	2	0.121933	0.878037	15.863	2.01725	1.32053	115.345	241
357012	127.197	35.9392	12.4013	9.79845	2.60008	0.209662	0.790115	16.509	1.5575	1.55654	75.837	291
357014	127.197	35.8143	16.2022	13.202	3	0.18516	0.814828	15.911	1.85774	1.65087	93.0704	271
357052	127.197	35.6888	12.5986	9.39976	3.19952	0.253958	0.746096	15.464	1.93233	1.08485	114.224	246
357054	127.197	35.5645	18.5971	13.4016	5.20016	0.279622	0.720628	15.338	1.9316	1.27343	111.577	249
357092	127.197	35.4397	19.5969	13.798	5.79952	0.295941	0.704091	16.229	1.73053	1.52919	90.5785	315
357094	127.197	35.3141	21.5966	15.2021	6.39903	0.296298	0.703912	15.961	1.43927	1.38735	76.76	284
357132	127.197	35.1895	22.4035	15.2021	7.201	0.321423	0.678559	15.198	2.00639	1.37119	120.612	235
357134	127.198	35.0647	21	14	7	0.333333	0.666667	15.418	2.03378	1.28179	121.678	289
347012	127.197	34.9393	19.4031	14.2021	5.20022	0.26801	0.73195	15.981	1.91861	1.23193	106.84	322
347014	127.197	34.8147	19.75	14.5	5.25	0.265823	0.734177	16.962	1.71893	1.59236	86.1289	308
347052	127.207	34.6958	2	1	1	0.5	0.5	16.503	1.68925	1.70463	35.7585	80
387103	127.3	38.3048	20.1684	14.1669	6	0.297495	0.702431	13.729	1.42402	1.5024	53.6323	47
387141	127.304	38.1883	19.1674	14	5.16666	0.269555	0.730407	13.461	1.37085	1.45682	88.8355	155
387143	127.303	38.0632	18	14.5981	3.3996	0.188867	0.811006	13.316	1.73058	1.36614	105.627	112
377021	127.304	37.9382	12.7981	9.79849	3	0.23441	0.765621	13.244	1.56736	1.60191	108.013	150
377023	127.303	37.8135	10.5	7.83422	2.66671	0.253972	0.746116	13.202	1.82621	1.42182	118.587	76
377061	127.304	37.6886	21.5967	14.4019	7.20094	0.333428	0.666857	14.086	1.75103	1.47124	111.32	111
377063	127.303	37.5631	20.5968	12.5987	8	0.38841	0.611682	14.106	1.80267	1.49122	108.665	263
377101	127.303	37.4386	21.4033	13.2019	8.2012	0.383175	0.616816	14.816	1.62857	1.53883	104.409	239
377103	127.303	37.3137	20.8004	13.5984	7.20095	0.346193	0.653757	15.22	1.53053	1.62421	99.9767	296
377141	127.303	37.1887	20.8005	13.5983	7.20096	0.346192	0.653749	15.14	1.54814	1.57403	85.4639	277
377143	127.303	37.0636	22.8016	16.4024	6.39905	0.28064	0.719353	15.473	1.37769	1.56295	76.4106	247
367021	127.303	36.9388	7.39897	5.79958	1.59976	0.216214	0.783836	14.768	1.71503	1.53147	105.238	291
367023	127.303	36.8138	15.125	11.375	3.75	0.247934	0.752066	15.463	1.8339	1.24604	108.056	384
367061	127.303	36.6887	16	13.2019	2.80043	0.175027	0.825119	16.3	1.40044	1.31689	77.7017	427
367063	127.303	36.5637	15.7979	11.5991	4.19945	0.265823	0.734218	16.523	0.928838	1.15122	45.8616	352
367101	127.303	36.439	17.5973	12.4012	5.20014	0.295508	0.704722	16.333	1.42292	1.76789	78.4421	259
367103	127.303	36.3141	16.5975	11.5991	5	0.30125	0.698846	16.369	1.60992	1.79178	76.6007	287
367141	127.303	36.1887	12.7148	10.8582	1.85732	0.146075	0.853981	15.133	2.01053	1.17432	120.426	308
367143	127.303	36.0644	14	10.5	3.5	0.25	0.75	14.714	2.19409	0.934232	134.517	138
357021	127.303	35.9392	20.2837	13	7.28693	0.359251	0.640909	14.389	2.2421	0.564299	139.471	93
357023	127.303	35.814	17.75	11.125	6.625	0.373239	0.626761	15.166	2.05784	0.798121	123.762	210
357061	127.303	35.6893	20.4032	15	5.39915	0.264623	0.735179	15.458	1.71504	1.20048	100.269	324
357063	127.303	35.5646	18	14.402	3.6005	0.200028	0.800111	15.966	1.56554	1.51265	77.4021	434
357101	127.302	35.4391	18.6673	12.5	6.16616	0.330319	0.66962	16.502	1.5279	1.44947	85.307	342
357103	127.303	35.3145	21.8012	14.598	7.20099	0.330302	0.669596	15.7	1.50071	1.23398	72.4308	316
357141	127.303	35.1896	17.1683	11.8325	5.33351	0.31066	0.689206	15.277	2.12966	1.28244	125.155	234
357143	127.303	35.0644	20.8008	13.5982	7.20102	0.34619	0.653734	15.667	1.87162	1.3929	110.261	321
347021	127.302	34.9395	21.5966	15.5977	6	0.277822	0.722229	16.465	1.93389	1.34239	111.096	295
347023	127.303	34.8148	23.665	14.6683	9	0.380308	0.619831	17.309	1.67157	1.53826	76.6068	223
387104	127.44	38.3109	23.8006	17.4022	6.39913	0.268864	0.731166	13.191	1.77617	1.32132	61.8658	77
387142	127.447	38.1882	14.4263	11.2858	3.14325	0.217883	0.782307	11.605	1.88403	0.855156	125.158	122
377022	127.447	37.9384	12.5988	10.2016	2.40008	0.190501	0.809728	11.676	2.06556	0.427467	144.265	15
377024	127.447	37.8133	23	14.202	8.79866	0.38255	0.617478	12.969	2.02961	1.12569	131.408	60
377062	127.446	37.6883	19.3327	13	6.33382	0.327622	0.672436	13.026	1.85801	1.40095	119.741	122
377064	127.447	37.5638	23	16.5975	6.39905	0.27822	0.72163	13.573	1.86755	1.4845	115.844	188
377102	127.447	37.4385	22	14	8	0.363636	0.636364	14.407	1.82435	1.40324	108.175	241
377104	127.447	37.3134	18.5971	12.5987	6	0.322631	0.677455	16.058	1.25263	1.39146	67.3542	319
377142	127.447	37.1885	15.3316	9.33383	6	0.391349	0.608797	15.796	1.09827	1.12732	61.242	408
377144	127.447	37.0639	19	11.1671	7.83424	0.412328	0.587742	15.549	1.26428	1.21261	65.0323	321
367022	127.447	36.9386	6.5	4.83321	1.66651	0.256386	0.743571	15.869	1.24156	1.10003	63.7245	336
367024	127.447	36.8136	14.2848	10.714	3.5712	0.25	0.750028	15.815	1.47421	1.5377	82.6998	418
367062	127.447	36.689	15.25	11.75	3.5	0.229508	0.770492	16.864	0.915798	1.13889	32.5638	316
367064	127.447	36.564	21.1992	14.7979	6.39904	0.301853	0.69804	16.025	1.25132	1.57413	72.4539	465
367102	127.447	36.4388	21.4034	13	8.3989	0.39241	0.60738	16.18	1.50503	1.89503	72.4497	286
367104	127.447	36.3139	19.5969	12.7981	6.79916	0.346951	0.653068	15.887	1.82782	1.54044	74.2869	103
367142	127.447	36.1893	10.4003	8.79863	1.59976	0.153819	0.845998	15.427	1.75836	1.41161	108.97	321
367144	127.447	36.064	13.7151	10	3.71463	0.270842	0.729123	14.849	2.03754	1.30063	115.346	286
357022	127.447	35.939	31.4043	17.7986	13.5983	0.433008	0.566757	14.376	2.09541	1.07173	129.74	120
357024	127.447	35.8143	33.1949	19.4031	13.798	0.415666	0.584521	14.794	1.80852	1.22967	106.671	251
357062	127.447	35.6894	19.8001	13.202	6.60098	0.333381	0.666764	14.108	2.01032	1.01864	130.147	153
357064	127.447	35.564	15.8314	11.8325	4	0.252662	0.747407	14.852	1.87504	1.39629	111.973	238
357102	127.447	35.4395	21.6659	13.668	8	0.369244	0.630853	14.905	1.66045	1.4412	97.7389	392
357104	127.448	35.3145	21.199	15	6.20067	0.292498	0.707581	14.531	2.04838	1.48832	116.224	220
357142	127.447	35.1892	19.1671	13	6.16616	0.321705	0.678246	15.723	1.9835	1.54345	99.3117	288
357144	127.447	35.0644	12.5986	10.7983	1.80025	0.142893	0.857103	16.009	2.03546	1.24037	104.827	373
347022	127.448	34.9398	18.4029	13.202	5.20019	0.282574	0.717387	17.767	1.85411	1.73909	101.106	282
387151	127.553	38.1883	17.2842	13	4.28534	0.247934	0.752132	11.522	1.92048	0.316707	144.447	23
387153	127.553	38.0631	16.625	10.75	5.875	0.353383	0.646617	11.582	1.86119	0.63491	135.737	111
377031	127.554	37.9383	16.8313	11.3329	5.5	0.326772	0.673323	12.3	2.01989	0.858706	138.414	67
377033	127.554	37.8135	21.4033	13.798	7.60104	0.355134	0.644667	13.136	1.81312	1.44272	115.903	216
377071	127.553	37.6884	19.403	13.5984	5.79958	0.298901	0.70084	13.025	1.80835	1.31976	114.264	312
377073	127.553	37.5633	22	15	7	0.318182	0.681818	13.248	1.95347	1.13464	130.743	146
377111	127.553	37.4385	17.4026	12.5987	4.80015	0.275829	0.723955	14.798	1.37206	1.54785	68.7095	250
377113	127.553	37.3138	17	12	5	0.294118	0.705882	16.094	0.866491	0.732365	35.557	369
377151	127.553	37.1886	21.5966	12.4012	9.20143	0.426059	0.57422	15.752	0.923027	0.537423	38.446	341
377153	127.553	37.0636	22.4035	14.598	7.79888	0.34811	0.651595	15.431	1.11348	0.856001	50.5781	354
367031	127.553	36.9389	17	12	5	0.294118	0.705882	15.553	1.10068	1.15632	67.39	500
367033	127.553	36.814	14.6683	8.66577	6	0.409045	0.590782	15.867	1.33389	1.5638	75.338	237
367071	127.553	36.6887	14.4019	11.5991	2.80044	0.194449	0.805387	15.239	1.41344	1.53352	83.2625	348
367073	127.553	36.5638	20	16.5975	3.39958	0.169979	0.829875	14.896	1.62207	1.5778	95.7985	277
367111	127.553	36.4391	18	14.202	3.80053	0.211141	0.789	14.876	1.94724	1.48262	110.991	254
367113	127.553	36.3139	17.2019	13.202	4	0.232532	0.767473	15.408	1.58573	1.74833	97.8131	410
367151	127.553	36.1888	19.7162	12	7.71296	0.391199	0.608637	15.299	1.87069	1.2724	125.26	254
367153	127.553	36.0642	24.1977	16.5975	7.60105	0.314123	0.685912	15.161	1.61536	1.55394	96.8074	281
357031	127.553	35.9393	23.5964	16	7.60106	0.322128	0.67807	14.515	1.86148	1.31674	116.563	270
357033	127.553	35.8141	29.4042	19.5969	9.79844	0.333233	0.666466	14.351	1.8704	0.964902	104.028	280
357071	127.553	35.6893	14.5	10.5	4	0.275862	0.724138	13.785	1.59011	1.42979	89.7177	212
357073	127.553	35.5645	14.202	10.4004	3.80053	0.267605	0.732319	14.335	1.97643	1.13894	120.809	167
357111	127.552	35.4392	23.8022	16	7.79883	0.327652	0.672207	13.402	1.69121	1.5097	101.494	238
357113	127.552	35.3142	7	6	1	0.142857	0.857143	12.903	2.21215	0.408246	153.831	30
357151	127.553	35.1896	15.5977	12.2019	3.39956	0.217953	0.782288	14.895	2.14804	1.40829	129.423	151
357153	127.552	35.0644	11.25	10	1.25	0.111111	0.888889	16.273	2.19021	1.23882	132.214	171
347031	127.552	34.9395	15.5	12	3.5	0.225806	0.774194	18.186	1.1307	1.70019	53.1852	277
387114	127.7	38.3109	13	8.83422	4.16706	0.320543	0.679555	11.517	2.01118	0.731207	94.2971	0
387152	127.697	38.1883	17.5742	11.7144	5.85718	0.333283	0.666568	12.124	1.85766	0.659693	131.092	128
387154	127.697	38.0633	15.8586	10.714	5.14312	0.324311	0.675596	12.406	1.79614	1.21183	115.298	126
377032	127.697	37.9383	12.3325	9	3.33304	0.270265	0.729779	13.753	1.72121	1.77826	89.9164	161
377034	127.697	37.8134	23	15.4022	7.60104	0.33048	0.669661	13.29	1.74448	1.68494	108.316	266
377072	127.697	37.6885	18.7991	12.4012	6.39905	0.340391	0.65967	13.188	1.95935	0.943337	124.038	276
377074	127.697	37.5636	18.2013	13.5984	4.60071	0.252768	0.747111	13.34	1.99736	1.2856	121.378	350
377112	127.697	37.4386	19	13.4016	5.60086	0.294782	0.705347	14.089	1.95487	1.24897	110.396	233
377114	127.697	37.3136	17.5973	12.7981	4.80014	0.272777	0.727276	14.95	1.4162	1.60108	78.3287	314
377152	127.697	37.1887	25	15.4022	9.60027	0.384011	0.616088	14.677	1.46649	1.51958	81.3743	304
377154	127.697	37.0636	25	16.4024	8.601	0.34404	0.656096	14.569	1.72024	1.29798	93.4377	265
367032	127.697	36.9385	19	13.7151	5.28608	0.278215	0.721847	14.882	1.6399	1.44499	91.6803	431
367034	127.697	36.8137	20	11.4008	8.601	0.43005	0.57004	14.678	1.72655	1.29557	99.3151	236
367072	127.697	36.6888	26.4039	15.5977	10.7983	0.408966	0.590735	14.217	1.95061	0.955323	116.068	199
367074	127.697	36.5638	12.7148	8.42931	4.2854	0.33704	0.662953	14.476	1.86484	1.14222	106.299	387
367112	127.697	36.4389	17.2019	13.5983	3.60049	0.209308	0.790512	15.035	1.63519	1.33186	88.6586	421
367114	127.697	36.3141	15.2021	13	2.19966	0.144694	0.855145	15.244	1.85208	1.25365	106.997	388
367152	127.697	36.1891	25.1973	16.4025	8.79863	0.349189	0.650963	15.341	1.69738	1.42746	96.2768	373
367154	127.697	36.0641	18.75	13	5.75	0.306667	0.693333	14.322	1.97152	1.31051	116.5	270
357032	127.697	35.9392	21.75	15	6.75	0.310345	0.689655	13.353	2.08976	0.949209	132.942	183
357034	127.697	35.8142	23.4036	15.4023	8	0.341828	0.658117	12.683	1.77058	1.17203	120.324	151
357072	127.697	35.6891	13.202	10	3.19952	0.242351	0.757461	13.617	1.83743	1.28995	122.751	168
357074	127.697	35.5643	13.202	11	2.19965	0.166615	0.833207	15.414	1.79318	1.5507	115.971	331
357112	127.698	35.4394	14	11	3	0.214286	0.785714	13.795	1.95363	1.32192	119.609	298
357114	127.697	35.3144	10.667	9	1.6665	0.156229	0.843724	12.728	2.15875	0.509416	152.142	60
357152	127.697	35.1895	14.5979	11	3.6005	0.246645	0.753533	15.277	2.1624	1.37749	126.67	191
357154	127.698	35.0646	11.599	10	1.59976	0.137922	0.862143	17.34	2.02683	1.53865	125.381	236
347032	127.697	34.9395	14.5	10.5	4	0.275862	0.724138	18.081	1.70711	1.84629	60.9223	227
387123	127.803	38.3132	11.3329	7	4.33282	0.382322	0.617671	11.188	1.96314	0.186236	84.0577	1
387161	127.803	38.1883	19.6672	11.3329	8.33432	0.423767	0.576234	11.754	1.88395	0.333692	140.159	18
387163	127.803	38.0634	15.5978	9.39952	6.20057	0.397528	0.602618	12.106	1.79796	1.2319	118.608	138
377041	127.803	37.9384	18.2014	13.2019	5	0.274704	0.725323	13	1.86387	1.5279	113.821	93
377043	127.803	37.8134	14.202	10.4002	3.80052	0.267605	0.732305	12.523	1.8826	1.36018	123.539	217
377081	127.803	37.6884	25.8027	16.4024	9.39955	0.364286	0.635685	13.197	1.90285	1.30658	119.029	237
377083	127.803	37.5634	30.1958	18.2013	12	0.397406	0.602776	13.008	1.90595	1.35755	124.451	131
377121	127.803	37.4385	22.8015	14.4019	8.3989	0.368349	0.631621	14.155	1.99872	1.1604	122.149	222
377123	127.803	37.3136	23.1983	14.7979	8.3989	0.362048	0.637887	14.347	1.78799	1.40284	98.4466	236
377161	127.803	37.1886	18.4028	12.7981	5.60086	0.304348	0.695443	14.076	1.95847	1.19852	115.985	279
377163	127.803	37.0637	18	13	5	0.277778	0.722222	15.239	1.61212	1.55408	94.5197	252
367041	127.803	36.9387	16.2022	9.60025	6.60097	0.407412	0.592528	15.046	1.47316	1.33589	77.9605	226
367043	127.803	36.8138	11.4008	8.3989	3	0.263139	0.736694	14.43	1.62235	1.52447	87.7833	364
367081	127.803	36.6888	20.5968	13.4016	7.20097	0.349616	0.650664	13.558	2.04079	1.20275	126.704	217
367083	127.803	36.5639	26.4039	16.2022	10.2016	0.386367	0.613629	13.543	2.03883	1.17453	134.028	185
367121	127.803	36.4389	22.8016	16.2022	6.60098	0.289496	0.710573	14.724	1.60661	1.43244	95.5476	252
367123	127.803	36.314	24	17.2019	6.79915	0.283298	0.716746	15.152	1.79635	1.2685	101.716	483
367161	127.803	36.189	26.4039	17.2019	9.20145	0.348488	0.651491	14.8	2.01108	1.32082	118.464	355
367163	127.803	36.064	22.6655	15.8314	6.83402	0.301516	0.69848	13.253	2.27406	0.749192	140.627	127
357041	127.803	35.9391	22.8346	17.6681	5.1666	0.226262	0.773742	12.846	2.03668	0.954162	125.889	141
357043	127.803	35.8142	21.4034	16.5975	4.80008	0.224267	0.775461	13.663	1.94599	1.0648	126.183	201
357081	127.803	35.6892	11	10.4003	0.600009	0.0545463	0.945482	14.931	1.85687	1.42096	113.44	295
357083	127.802	35.5642	21	15	6	0.285714	0.714286	15.722	1.58147	1.41675	103.605	429
357121	127.803	35.4394	14.6683	11.2202	3.44502	0.234862	0.764928	14.843	1.7525	1.53799	113.712	348
357123	127.803	35.3144	12.1416	9.14198	3	0.247084	0.752947	14.889	2.18608	0.927745	134.665	156
357161	127.802	35.1895	12.8322	8.66589	4.16717	0.324743	0.675324	16.18	2.32835	1.14149	133.953	321
357163	127.803	35.0645	12	8.5	3.5	0.291667	0.708333	17.44	1.68899	1.44705	93.0124	452
387124	127.941	38.311	20.75	12.75	8	0.385542	0.614458	11.165	1.95013	0.332225	85.5171	0
387162	127.947	38.1882	18	11.5992	6.39906	0.355503	0.6444	12	1.80005	0.990443	127.166	104
387164	127.947	38.0633	14.3319	8.33432	6	0.418647	0.581522	12.077	1.76157	1.24795	119.74	82
377042	127.947	37.9384	23	15	8	0.347826	0.652174	11.784	2.07862	0.73375	132.13	34
377044	127.947	37.8134	16.5975	12.5988	4	0.241	0.759078	12.499	2.01755	1.17203	132.03	125
377082	127.947	37.6884	26.5961	18	8.60107	0.323396	0.676791	12.706	1.82072	1.4858	114.169	266
377084	127.947	37.5635	29.5	17.5	12	0.40678	0.59322	13.445	1.91404	1.24572	123.16	240
377122	127.947	37.4385	24.4037	15.4022	9	0.368797	0.631142	14.582	1.66049	1.53284	89.2761	412
377124	127.947	37.3136	17.4026	11.2017	6.2006	0.356303	0.64368	13.083	1.5339	1.74119	81.1231	364
377162	127.947	37.1886	18.7992	14	4.80013	0.255337	0.744713	13.028	2.0915	0.88155	127.492	246
377164	127.947	37.0637	18.7992	13.798	5	0.265969	0.733967	15.011	1.49969	1.72607	67.0793	354
367042	127.947	36.9387	12.7981	9.39962	3.39958	0.265632	0.734454	14.512	1.75973	1.65886	79.5513	152
367044	127.947	36.8137	13.2019	9.20143	4	0.302987	0.696978	13.363	1.95854	1.25055	108.449	262
367082	127.947	36.6888	22.25	17	5.25	0.235955	0.764045	13.179	2.12585	0.977504	142.951	86
367084	127.947	36.5639	21.5966	16.5975	5	0.231518	0.768524	13.751	2.09747	0.894935	135.785	170
367122	127.947	36.4389	24.8025	17.7986	7	0.28223	0.717613	14.552	1.97332	0.936576	115.854	420
367124	127.947	36.3139	26	18	8	0.307692	0.692308	14.699	1.87625	1.17533	109.284	398
367162	127.947	36.189	20.5968	15.4022	5.20015	0.252474	0.747796	14.54	2.02808	1.21088	114.661	428
367164	127.947	36.0641	26.4039	17.4027	9	0.340859	0.659096	13.989	2.2458	0.369693	135.468	264
357042	127.947	35.9391	23.5964	18.4029	5.20016	0.220379	0.779903	13.88	2.05352	1.19929	121.378	249
357044	127.947	35.8141	16.5975	14.7979	1.80025	0.108465	0.891574	13.973	1.95111	1.38568	117.202	295
357082	127.947	35.6893	11.599	10.4003	1.20002	0.103459	0.896655	15.443	1.63245	1.49405	85.0955	345
357084	127.947	35.5643	22.4035	15.4023	7	0.312451	0.687495	15.05	1.90529	1.24013	123.698	343
357122	127.947	35.4393	11	9.83341	1.16671	0.106065	0.893946	15.746	1.88567	1.39012	118.991	304
357124	127.948	35.3144	12.5	10.3332	2.16647	0.173318	0.826656	16.843	1.66435	1.33997	103.276	328
357162	127.947	35.1895	11.2856	8.57092	2.71456	0.240533	0.759456	17.075	1.429	1.52347	85.8367	425
357164	127.948	35.0645	13	8.25	4.75	0.365385	0.634615	17.105	1.69645	1.57936	96.8541	476
388093	128.063	38.3051	25.5	16	9.5	0.372549	0.627451	11.166	1.85624	0.605494	69.497	20
388131	128.053	38.1882	22.8343	15	7.83422	0.34309	0.656906	11.449	1.66643	1.21688	125.995	174
388133	128.053	38.0633	23.8019	16.5976	7.20093	0.302536	0.697322	11.969	1.73136	1.25201	125.15	108
378011	128.053	37.9384	13.2019	10.5997	2.60004	0.196944	0.802892	11.423	1.97089	0.984103	131.747	96
378013	128.053	37.8134	15.7979	11.5992	4.19945	0.265823	0.734224	12.332	1.91388	1.14943	126.951	181
378051	128.053	37.6884	21.1994	15.2021	6	0.283027	0.7171	12.045	2.00213	1.05819	137.167	100
378053	128.053	37.5635	21.4033	15.7979	5.60086	0.261682	0.738106	13.318	1.92445	0.922447	114.54	203
378091	128.053	37.4386	20.4032	14.7979	5.60086	0.274509	0.725273	12.728	1.77395	1.40955	117.041	182
378093	128.053	37.3136	18.5	12.25	6.25	0.337838	0.662162	11.809	1.98751	0.892909	139.757	64
378131	128.053	37.1886	18.5	13	5.5	0.297297	0.702703	12.979	1.93579	1.25829	122.078	144
378133	128.053	37.0637	20.1999	12.4012	7.79888	0.386085	0.613924	13.847	2.05259	0.842603	123.252	100
368011	128.053	36.9388	12.4012	9.20143	3.19952	0.258001	0.741979	13.603	1.88524	1.3151	106.961	53
368013	128.053	36.8137	31.6629	15.5	16.1686	0.510648	0.489532	12.8	2.05837	0.996412	137.561	81
368051	128.053	36.6888	19.5	13.1679	6.33385	0.324813	0.675277	14.175	2.01276	1.10405	120.252	137
368053	128.053	36.5639	22.5965	15.7979	6.79916	0.300894	0.69913	14.925	1.97655	1.29118	112.8	354
368091	128.053	36.4389	17.7986	13.798	4	0.224737	0.77523	15.167	2.13813	1.10626	120.222	362
368093	128.053	36.3139	16.2022	13.798	2.40005	0.148131	0.851613	15.048	1.9204	1.1936	96.8237	307
368131	128.053	36.189	23.5964	16.4025	7.20098	0.305173	0.695127	15.832	1.94074	1.14445	102.697	399
368133	128.053	36.0641	25.4038	16.4025	9	0.354278	0.645671	15.335	2.03299	1.16555	102.504	467
358011	128.053	35.9391	18.201	14.7979	3.39957	0.186779	0.813027	13.986	2.14102	0.995698	131.852	318
358013	128.053	35.8142	16.4025	13.798	2.60008	0.158517	0.841213	13.397	2.17519	1.03478	138.057	174
358051	128.052	35.6893	22.5965	13	9.60015	0.424851	0.57531	15.076	1.88345	1.50953	108.624	278
358053	128.053	35.5642	13.798	11.599	2.19965	0.159418	0.840629	15.872	1.87477	1.411	105.236	313
358091	128.053	35.4393	13.332	10.3332	3	0.225023	0.775068	16.343	2.05383	1.17312	122.719	434
358093	128.052	35.3144	12.6678	9.16621	3.5	0.276291	0.723583	16.982	1.97527	1.13432	122.468	476
358131	128.053	35.1894	18.2009	12.4013	5.79951	0.318639	0.681356	17.942	1.67913	1.48601	82.5471	376
388094	128.197	38.3132	22.5966	16.4024	6.20056	0.274402	0.725879	11.052	1.89721	0.510035	107.189	49
388132	128.197	38.1883	26.4038	17.7982	8.6011	0.325752	0.674077	11.079	1.85356	0.98199	131.784	96
388134	128.197	38.0633	24.4037	17.5973	6.7992	0.278613	0.721091	11.26	1.83785	1.09428	131.915	47
378012	128.197	37.9383	13	10.2016	2.80043	0.215418	0.784738	10.794	1.9786	0.592671	140.64	29
378014	128.197	37.8133	13.3321	11.5	1.83353	0.137527	0.86258	11.341	1.97311	0.941228	135.448	84
378052	128.197	37.6884	19	14.5981	4.39933	0.231544	0.768321	11.352	1.89655	1.1839	129.145	120
378054	128.197	37.5635	22.5965	16.4024	6.20059	0.274405	0.725882	12.078	1.88831	1.29084	112.84	241
378092	128.197	37.4385	18.6677	11.8326	6.83399	0.366086	0.633854	11.584	1.77419	1.32542	113.577	166
378094	128.197	37.3135	18.168	12.3324	5.83365	0.321095	0.678798	12.21	2.01302	0.961578	129.825	55
378132	128.197	37.1887	34	20	14	0.411765	0.588235	13.926	1.7078	1.65349	100.362	190
378134	128.197	37.0637	34.5961	20.5968	14	0.40467	0.59535	13.902	1.78132	1.41726	112.335	217
368012	128.197	36.9386	33.195	19	14.202	0.427836	0.572375	13.283	1.7158	1.18443	102.078	102
368014	128.197	36.8138	30	15.3316	14.6683	0.488943	0.511053	12.839	2.07793	0.807445	137.418	101
368052	128.197	36.6889	21.1992	15.7979	5.39916	0.254687	0.745212	15.069	1.99984	1.26948	113.631	207
368054	128.197	36.5638	22.1987	15.2021	7	0.315334	0.684819	16.059	1.38245	1.2949	61.3359	443
368092	128.197	36.4389	16.7978	13.202	3.60049	0.214343	0.785936	15.952	1.3682	1.2809	56.6	298
368094	128.197	36.314	19	14.4019	4.60072	0.242143	0.757995	15.413	1.9414	1.22836	109.855	254
368132	128.197	36.1891	17.7986	13.798	4	0.224737	0.77523	16.682	1.41937	1.3832	65.9936	243
368134	128.197	36.064	23.5964	16	7.60106	0.322128	0.67807	15.322	1.89883	1.4674	107.436	377
358012	128.197	35.9391	18	13.798	4.19946	0.233303	0.766556	15.958	1.75784	1.41943	100.106	420
358014	128.197	35.8142	17.6681	15	2.66674	0.150935	0.848988	15.41	2.00423	1.35403	114.103	365
358052	128.197	35.6892	13	11.7982	1.20002	0.0923092	0.907554	16.146	2.03161	1.32792	116.219	419
358054	128.197	35.5643	15.5977	12.4013	3.19952	0.205128	0.795072	16.479	1.78447	1.52289	106.011	364
358092	128.198	35.4394	15.1684	12.1676	3	0.19778	0.802168	15.882	2.10197	1.22713	128.541	296
358094	128.197	35.3144	14.402	11.7982	2.60009	0.180537	0.819206	17.108	2.03076	1.41575	114.149	373
358132	128.198	35.1894	12.7981	10.4004	2.40003	0.18753	0.812652	17.483	1.60782	1.62381	67.5782	304
358134	128.198	35.0646	16	10.7983	5.20019	0.325012	0.674894	16.327	2.0686	1.44163	110.997	310
348012	128.198	34.9396	14	10	4	0.285714	0.714286	15.954	2.01126	1.88889	74.1596	158
388101	128.309	38.4359	11.8582	9	2.85705	0.240935	0.758968	12.146	2.14428	0.157638	118.39	0
388103	128.303	38.3132	19	11.5992	7.39897	0.389419	0.610484	10.831	1.9589	0.0988584	148.047	0
388141	128.303	38.1882	20.856	11.8583	9	0.43153	0.56858	10.186	1.89019	0.447574	142.273	28
388143	128.303	38.0632	18.799	12.2018	6.60096	0.351134	0.649066	10.796	1.80402	0.701158	140.673	48
378021	128.303	37.9384	13.4015	11.4007	2	0.149237	0.850703	10.708	1.8683	1.12605	132.116	82
378023	128.303	37.8134	11	9.5	1.5	0.136364	0.863636	10.631	1.96142	0.197336	139.393	21
378061	128.303	37.6884	27.404	17.7984	9.6003	0.350325	0.649482	10.559	1.96013	0.45039	144.486	27
378063	128.303	37.5634	27.404	18.5971	8.79866	0.321072	0.678627	11.1	1.83573	0.781645	133.321	28
378101	128.303	37.4385	9.16605	6.33383	2.83321	0.309098	0.69101	11.443	1.92267	0.677317	134.305	18
378103	128.303	37.3136	18.2013	12.4012	5.79958	0.318635	0.681336	12.858	1.92066	1.19635	125.238	70
378141	128.303	37.1886	25.1974	17.4027	7.79888	0.309511	0.690655	14.115	1.49752	1.48152	97.2615	238
378143	128.303	37.0636	27	15.7979	11.2017	0.414878	0.585107	14.017	1.60042	1.43125	111.852	249
368021	128.303	36.9388	22.4035	13.798	8.601	0.383913	0.615886	12.845	1.85423	1.09624	117.164	75
368023	128.303	36.8138	15	10.5996	4.39932	0.293288	0.70664	12.834	2.16255	0.485804	135.065	108
368061	128.303	36.6887	20.4032	13	7.39896	0.362637	0.637155	15.313	1.97405	1.32999	97.2163	406
368063	128.303	36.5638	18.6676	13.8319	4.83321	0.258909	0.740958	15.938	1.2834	1.26472	65.1844	446
368101	128.303	36.439	18	13	5	0.277778	0.722222	15.925	1.38675	1.40645	72.1777	432
368103	128.303	36.3139	14.598	10.5996	4	0.27401	0.726099	15.714	1.6263	1.67583	93.6304	282
368141	128.303	36.1889	15.7979	12.2019	3.60049	0.227909	0.772375	16.848	1.31135	1.57533	62.4799	213
368143	128.303	36.0641	17.2019	14.202	3	0.174399	0.825606	16.445	1.93079	1.61407	105.6	282
358021	128.303	35.9391	18	13.5983	4.39931	0.244406	0.755461	17.167	1.37924	1.39629	77.947	420
358023	128.303	35.8141	18.7994	13.798	5	0.265966	0.73396	16.582	1.87674	1.47721	110.632	280
358101	128.303	35.4393	15.5977	13.4017	2.19965	0.141024	0.85921	16.462	2.14169	1.25052	120.296	216
358103	128.302	35.3144	14.402	11.2018	3.19952	0.222158	0.777795	17.526	1.56187	1.43072	82.9163	361
358141	128.302	35.1895	12.5732	10.1418	2.42842	0.193143	0.80662	16.458	1.80875	1.3554	101.522	262
358143	128.302	35.0645	11.25	10.25	1	0.0888889	0.911111	16.59	2.04448	1.51264	101.478	322
388102	128.447	38.4381	20	13	7	0.35	0.65	13.752	1.65681	2.05747	68.7942	255
388104	128.447	38.3132	13.4015	8.79868	4.6007	0.343297	0.656544	13.26	1.88034	1.13265	132.586	119
388142	128.447	38.1883	18	12.3325	5.66644	0.314802	0.685139	11.342	1.82738	0.434068	146.638	0
388144	128.447	38.0633	20.5	14.5	6	0.292683	0.707317	11.017	1.79338	0.18786	145.835	18
378022	128.447	37.9383	16	12	4	0.25	0.75	10.337	1.99141	0.0803826	148.672	9
378024	128.447	37.8134	19.7997	14.4019	5.39917	0.272689	0.72738	9.805	1.94877	0.24264	139.182	22
378062	128.447	37.6885	25.5962	18	7.60104	0.29696	0.703229	10.577	1.87029	0.679817	128.098	12
378064	128.447	37.5635	25.1975	17.4026	7.79889	0.30951	0.690648	10.93	1.78677	1.11405	120.624	48
378102	128.447	37.4385	20.5968	14.202	6.39905	0.310682	0.689525	11.614	1.81866	1.06622	118.809	23
378104	128.447	37.3136	18	11.7982	6.2006	0.344478	0.655456	12.71	1.96695	0.985632	129.385	72
378142	128.447	37.1887	29	16.4024	12.5987	0.434438	0.5656	13.413	1.88149	1.43133	98.0391	89
378144	128.447	37.0637	29	16.2022	12.7981	0.441314	0.558697	12.429	1.97702	1.00112	125.507	68
368022	128.447	36.9387	18.2012	12.5987	5.60087	0.30772	0.692191	12.332	2.00706	0.436768	138.185	77
368024	128.447	36.8138	15.4022	11.2017	4.19945	0.272653	0.727279	13.983	2.05704	0.880013	118.759	269
368062	128.447	36.6888	4.60072	3.19952	1.40022	0.304348	0.695439	15.566	1.64536	1.47737	81.247	542
368064	128.447	36.5638	8	5.60087	2.40005	0.300006	0.700109	15.699	1.35195	1.24517	64.2676	386
368102	128.447	36.4389	23	14	9	0.391304	0.608696	15.483	1.7295	1.32561	85.1515	316
368104	128.447	36.314	15.7979	12.4013	3.39958	0.215192	0.784997	15.619	1.73515	1.36654	88.4833	330
368142	128.447	36.1891	30	19.8	10.2016	0.340053	0.66	16.602	1.61552	1.52632	85.5522	350
368144	128.447	36.064	30.1957	20.1997	10	0.331173	0.668959	16.211	1.66463	1.85286	90.0255	178
358022	128.447	35.9391	12.8584	10.4279	2.4284	0.188857	0.81098	17.85	1.29668	1.74725	76.0867	346
358024	128.447	35.8142	8.42926	6.57079	1.85732	0.220342	0.779522	17.369	1.22848	1.78436	62.2412	154
358062	128.447	35.6892	5	3.42878	1.57165	0.31433	0.685756	16.478	1.39731	1.77062	71.5426	211
358064	128.447	35.5643	18.7994	13.798	5	0.265966	0.73396	17.098	1.13537	1.21795	55.9699	450
358102	128.447	35.4394	17.2017	12.4013	4.80006	0.279046	0.720935	17.656	1.39294	1.62426	68.9941	250
358104	128.447	35.3144	18.597	13	5.60088	0.301171	0.699037	17.218	1.42414	1.40914	75.4571	368
358142	128.448	35.1894	14.6683	11.1672	3.5	0.23861	0.761315	15.963	2.08323	1.47413	122.638	200
358144	128.447	35.0645	13	8.5	4.5	0.346154	0.653846	16.078	1.94986	2.12484	74.9971	281
388151	128.553	38.1882	14	11	3	0.214286	0.785714	14.163	1.46405	2.08585	65.8393	242
388153	128.553	38.0633	17.4026	13.2019	4.19945	0.241312	0.758617	13.215	1.92825	0.998589	119.959	247
378031	128.553	37.9384	17	12.2018	4.80016	0.282362	0.717753	11.325	2.07057	0.0541553	147.84	18
378033	128.553	37.8134	11	7.5	3.5	0.318182	0.681818	9.843	1.9868	0	150.588	0
378071	128.553	37.6884	18.5971	13.2019	5.39917	0.290323	0.70989	11.004	1.77476	0.966854	108.704	22
378073	128.553	37.5635	18.2013	13	5.2001	0.285699	0.714235	10.402	1.89946	0.637602	137.376	7
378111	128.553	37.4385	23.5964	13.798	9.79848	0.415253	0.58475	11.338	1.97408	0.442435	139.674	8
378113	128.553	37.3136	18	11.5992	6.39905	0.355503	0.6444	12.261	2.08045	0.648847	129.739	1
378151	128.553	37.1886	18.6676	12.5	6.16622	0.330317	0.669609	12.434	2.09591	0.781991	127.919	21
378153	128.553	37.0637	27.1641	16.3314	10.833	0.398798	0.601213	11.627	2.02694	0.653941	119.061	29
368031	128.553	36.9386	18.7992	12.7981	6	0.319163	0.680779	14.237	1.883	1.11985	106.592	322
368033	128.553	36.8138	16.75	12.25	4.5	0.268657	0.731343	15.558	1.3461	1.47635	68.7692	587
368071	128.553	36.6888	6.20062	4.39932	1.80024	0.290332	0.709497	15.015	1.5912	1.60757	102.001	658
368073	128.553	36.5639	24.5963	14.4019	10.2016	0.414762	0.585531	15.484	1.56338	1.45835	90.1459	354
368111	128.553	36.4389	24.5963	15.5977	9	0.365909	0.634148	15.262	2.17505	1.14123	126.686	318
368113	128.553	36.3139	21.5966	13.798	7.79886	0.361115	0.638897	15.961	1.73163	1.35845	97.5446	531
368151	128.553	36.189	14.202	11.2017	3	0.211238	0.788741	15.644	1.9553	1.40144	112.619	348
368153	128.553	36.0641	17.5973	13.4016	4.19945	0.238642	0.761571	14.928	1.97317	1.36384	124.227	276
358031	128.553	35.9391	8.75	8	0.75	0.0857143	0.914286	18.401	1.73369	1.64223	84.7341	136
358033	128.553	35.8142	10.7983	9.39971	1.40022	0.12967	0.870481	16.217	2.11749	1.33798	81.0352	51
358071	128.553	35.6893	21.1991	14.7979	6.39904	0.301854	0.698044	15.392	2.12607	1.34618	123.98	168
358073	128.553	35.5643	25.4038	16.7979	8.60087	0.338566	0.661236	15.832	2.07941	1.45205	123.998	164
358111	128.552	35.4393	18	12.7981	5.20018	0.288899	0.711006	17.298	1.45639	1.66417	81.8336	266
358113	128.552	35.3144	12	9.16621	2.83318	0.236098	0.763851	17.3	1.63481	1.64036	84.8322	249
358151	128.552	35.1894	16.5	12.5	4	0.242424	0.757576	16.641	2.03881	1.74636	89.1898	139
378032	128.697	37.9383	17.5973	13.2019	4.39933	0.25	0.750223	13.742	2.13915	0.926156	136.288	168
378034	128.697	37.8134	28	19	9	0.321429	0.678571	12.246	2.10852	0.802347	137.429	32
378072	128.697	37.6884	20.4032	14	6.39905	0.31363	0.686167	11.321	1.59507	1.2563	110.776	24
378074	128.697	37.5635	16	11.2017	4.80015	0.300009	0.700106	10.807	1.99478	0.2709	142.681	1
378112	128.697	37.4385	27	16.5975	10.4002	0.385193	0.614722	11.7	1.96907	1.20959	124.854	19
378114	128.697	37.3136	16	10.4002	5.60086	0.350054	0.650012	11.659	2.04014	0.711668	132.147	22
378152	128.697	37.1886	19.403	14.202	5.20012	0.268006	0.731949	11.563	2.00202	0.807518	126.604	14
378154	128.697	37.0636	17	11	6	0.352941	0.647059	11.696	2.12705	0.441781	142.651	32
368032	128.697	36.9387	22.4035	13.2019	9.20143	0.410714	0.589278	14.787	1.61743	1.16287	90.3563	660
368034	128.697	36.8137	21	14	7	0.333333	0.666667	15.01	1.5454	1.15988	91.4692	716
368072	128.697	36.6888	22.5965	13.798	8.79864	0.389381	0.610626	15.002	1.78564	1.3654	102.052	584
368074	128.697	36.5639	25.5962	15	10.5996	0.414108	0.586024	15.612	1.49355	1.55414	84.7257	555
368112	128.697	36.4389	24	14.7979	9.20144	0.383393	0.616579	15.304	1.83645	1.13917	113.605	282
368114	128.697	36.3139	26.5961	15.7979	10.7983	0.406011	0.593993	15.685	1.73687	1.45738	101.999	345
368152	128.697	36.189	14.7979	11.5991	3.19952	0.216214	0.783834	15.36	1.7021	1.3449	100.003	421
368154	128.697	36.064	14.202	12.4013	1.80025	0.12676	0.873208	14.332	2.03921	1.27597	126.569	226
358032	128.697	35.9391	11.5991	8.60091	3	0.258641	0.741515	17.099	2.15925	1.50428	100.635	107
358034	128.697	35.8142	10.7983	9.39971	1.40022	0.12967	0.870481	16.31	1.78547	1.73998	81.4104	83
358072	128.697	35.6892	22.8017	15.2021	7.60106	0.333355	0.666709	15.956	1.72759	1.55314	83.5997	195
358074	128.697	35.5642	14	10.5723	3.42878	0.244913	0.755164	16.424	2.02371	1.51025	114.351	172
358112	128.697	35.4394	11	8.39896	2.60009	0.236372	0.763542	17.794	1.63478	1.57472	81.0973	242
358114	128.697	35.3144	11.7982	8.79861	3	0.254276	0.745759	18.385	1.25468	1.60247	40.907	275
358152	128.698	35.1894	16	13	3	0.1875	0.8125	16.994	2.12154	1.45604	81.3252	47
378043	128.803	37.8134	20.4032	13.798	6.60097	0.323526	0.676266	14.835	1.70717	1.80196	98.9263	375
378081	128.803	37.6884	25.75	14	11.75	0.456311	0.543689	12.841	2.03727	0.998481	127.038	184
378083	128.803	37.5634	25.8028	14	11.7982	0.457245	0.542577	11.383	1.88179	0.752865	133.218	9
378121	128.803	37.4385	24.8024	14.7979	10	0.403187	0.596632	11.232	1.92767	0.918778	127.588	35
378123	128.803	37.3136	27	15	12	0.444444	0.555556	11.163	1.96776	0.632589	130.661	18
378161	128.803	37.1886	22.8015	14.4019	8.3989	0.368349	0.631621	10.657	1.93226	0.588668	132.662	1
378163	128.803	37.0636	19.3328	13	6.33384	0.327621	0.672432	11.204	2.07546	0.738258	142.79	35
368041	128.803	36.9387	25.8028	16	9.79846	0.379744	0.620088	13.937	1.83995	1.34094	114.626	451
368043	128.803	36.8138	21	14.7979	6.20061	0.295267	0.704662	14	2.05191	1.01317	114.863	552
368081	128.803	36.6888	10	8.42931	1.57164	0.157164	0.842931	14.808	1.62576	0.880211	94.7323	578
368083	128.803	36.5638	10.5722	8.5708	2	0.189175	0.810692	15.002	1.6304	1.63494	88.9811	448
368121	128.803	36.4389	24.5963	15.7979	8.79863	0.357722	0.642288	14.602	2.1812	1.20184	126.744	148
368123	128.803	36.314	23.1653	13.8319	9.33376	0.40292	0.597096	14.483	2.14244	1.1785	128.707	284
368161	128.803	36.189	20.1997	15	5.20016	0.257437	0.742585	14.3	2.08579	1.19953	131.735	248
368163	128.803	36.0641	15.7979	11.7982	4	0.253198	0.746821	15.854	2.02228	1.55494	110.128	356
358041	128.803	35.9391	16.7978	12.5986	4.19946	0.250001	0.750015	17.734	1.64698	1.69748	72.665	238
358043	128.803	35.8142	16.2022	12.4013	3.80053	0.234569	0.765408	16.467	1.3259	1.57895	63.8749	172
358081	128.802	35.6892	20.6663	12.8322	7.83427	0.379084	0.620924	15.485	2.12358	1.35714	117.373	257
358083	128.803	35.5643	19.8332	14	5.8337	0.294138	0.705887	16.243	1.92775	1.55638	100.757	303
358121	128.802	35.4393	11.6674	8.83401	2.83318	0.242829	0.757153	17.196	1.43544	1.74096	73.3527	136
358123	128.802	35.3144	10.5	7.5	3	0.285714	0.714286	18.009	1.07621	1.42796	60.1626	192
358161	128.802	35.1894	11.4009	9.20147	2.19965	0.192937	0.807083	17.549	1.64258	1.67048	80.4072	165
378082	128.947	37.6884	18.4028	14	4.39933	0.239058	0.760754	14.208	1.84109	1.78061	105.516	254
378084	128.947	37.5635	22.4034	14	8.39891	0.374894	0.624905	12.891	2.11551	0.558914	139.856	48
378122	128.947	37.4385	23.6653	13.3321	10.3333	0.436644	0.563361	11.523	2.0588	0.257057	148.116	10
378124	128.947	37.3136	23.802	14.4019	9.39959	0.394908	0.605071	11.545	1.88193	0.637794	132.83	8
378162	128.947	37.1886	20.5968	12.7981	7.79888	0.378645	0.621364	11.404	1.91481	0.696321	129.379	0
378164	128.947	37.0636	20.4032	14	6.39905	0.31363	0.686167	11.319	2.07685	0.280258	149.313	0
368042	128.947	36.9387	23.1983	14	9.20143	0.396642	0.603492	13.145	2.0352	1.20437	119.908	399
368044	128.947	36.8137	16.2022	12.5987	3.60048	0.222222	0.777592	13.131	2.14703	1.11149	126.667	163
368082	128.947	36.6888	13	10.2016	2.80043	0.215418	0.784738	13.967	2.24809	0.902139	129.934	163
368084	128.947	36.5638	18.4029	13.5983	4.80011	0.260834	0.738922	14.524	1.99317	1.27613	112.078	157
368122	128.947	36.4389	17.7986	12.4013	5.39915	0.303347	0.696757	14.154	2.19989	1.17641	121.483	196
368124	128.947	36.3139	23.4036	15.4022	8	0.341828	0.658112	14.138	2.14045	1.2216	121.688	104
368162	128.947	36.189	24.5963	15.2021	9.39968	0.382158	0.618065	13.881	2.30353	0.606722	131.986	190
368164	128.947	36.0641	15.2021	10.7983	4.39931	0.289388	0.710316	16.545	1.81345	1.50263	102.145	384
358042	128.947	35.9391	17	12.4013	4.60073	0.270631	0.729488	16.956	1.40926	1.59591	69.5145	378
358044	128.947	35.8142	23	17	6	0.26087	0.73913	14.997	2.06113	1.28331	114.667	333
358082	128.947	35.6892	19	14.7979	4.19947	0.221025	0.778837	14.528	2.07593	1.26265	124.465	153
358084	128.947	35.5643	18	13	5	0.277778	0.722222	14.746	2.12601	0.925625	127.609	140
358122	128.947	35.4393	12.5986	10	2.60009	0.206379	0.793739	15.846	2.26828	0.781935	136.005	136
358124	128.948	35.3144	12.6678	8.66588	4	0.315761	0.684087	17.48	1.76192	1.79001	104.71	150
358162	128.948	35.1894	6.75	5.25	1.5	0.222222	0.777778	18.508	0.824143	1.20342	17.7685	117
379053	129.053	37.5635	16.6687	15	1.66652	0.099979	0.89989	14.931	2.10414	1.84801	93.341	86
379091	129.053	37.4385	30.8044	17.4026	13.4016	0.435055	0.564939	14.487	2.09379	0.998123	122.926	75
379093	129.053	37.3135	27.75	16.75	11	0.396396	0.603604	12.99	2.14793	0.70704	139.788	14
379131	129.053	37.1886	21.4033	13.4016	8	0.373774	0.626146	12.297	2.0339	0.72905	135.864	2
379133	129.053	37.0637	20.4032	13.5983	6.79917	0.33324	0.666479	11.775	2.08871	0.608613	139.853	0
369011	129.053	36.9387	22.1987	14.202	8	0.360381	0.639767	12.289	2.1751	0.907041	135.506	76
369013	129.053	36.8137	20.8005	13.798	7	0.33653	0.663349	12.865	2.25075	0.707816	141.514	73
369051	129.053	36.6888	18.7993	13.4016	5.39916	0.2872	0.712878	14.027	2.27308	0.923679	121.652	151
369053	129.053	36.5639	18	13.4016	4.60072	0.255596	0.744533	14.546	1.96443	1.49867	98.2117	213
369091	129.053	36.4389	16	11	5	0.3125	0.6875	14.06	2.02646	1.38791	118.167	214
369093	129.053	36.3139	21.25	14.75	6.5	0.305882	0.694118	14.036	2.13016	1.14045	123.117	106
369131	129.053	36.189	24.4037	15	9.39968	0.385174	0.614661	14.267	2.33149	0.419935	133.492	116
369133	129.053	36.0641	18.201	14.202	4	0.219768	0.780287	15.735	2.11451	1.24263	123.819	252
359011	129.053	35.9391	19	15	4	0.210526	0.789474	16.049	1.93772	1.49672	110.09	368
359013	129.053	35.8141	22	15.7978	6.20065	0.281848	0.718082	15.216	2.04789	1.14094	111.239	287
359051	129.053	35.6892	19	14.402	4.60073	0.242144	0.758	14.719	2.25913	0.47704	137.319	173
359053	129.052	35.5643	18.4029	14.402	4	0.217357	0.782594	15.728	2.0323	1.14288	113.57	159
359091	129.052	35.4393	22.5965	16	6.60098	0.292124	0.708074	16.486	2.1282	1.28954	124.066	219
359093	129.052	35.3144	29.4042	17.7988	11.599	0.394467	0.605315	17.188	1.87987	1.72571	95.8827	153
359131	129.052	35.1895	12	10.25	1.75	0.145833	0.854167	18.185	1.99473	1.09589	67.3835	6
379094	129.197	37.3136	20.5968	14.598	6	0.291307	0.708751	13.947	2.22664	1.0637	140.521	83
379132	129.197	37.1886	23.4036	14.598	8.79865	0.375953	0.62375	13.641	2.32746	0.622973	146.906	44
379134	129.197	37.0636	19.5969	13.4016	6.20061	0.316408	0.683863	12.691	2.24327	0.309079	152.3	8
369012	129.197	36.9387	15	10.125	4.875	0.325	0.675	12.766	2.27846	0.421591	147.449	72
369014	129.197	36.8138	14.3318	9.89021	4.44508	0.310155	0.690088	12.972	2.2915	0.498913	140.895	92
369052	129.197	36.6888	20.5968	13.5983	7	0.339859	0.660214	13.408	2.22049	0.757292	130.802	116
369054	129.197	36.5638	19.4031	14.202	5.20014	0.268006	0.731945	13.866	2.23798	0.745338	132.587	68
369092	129.197	36.4389	18	12.2019	5.79955	0.322197	0.677883	14.076	2.32907	0.480464	142.124	72
369094	129.197	36.314	16.5	10.833	5.66638	0.343417	0.656545	13.817	2.26722	0.585991	133.793	99
369132	129.197	36.189	20.4032	12.2019	8.20124	0.401959	0.598039	15.039	2.36778	0.56602	136.391	165
369134	129.197	36.064	13.5735	9.71361	3.85648	0.284118	0.71563	16.517	1.99528	1.45957	94.4206	299
359012	129.197	35.9391	17.4027	13.5983	3.80053	0.218387	0.78139	16.748	1.88085	1.62034	94.7366	246
359014	129.197	35.8142	16.7979	13.202	3.6005	0.214342	0.785932	16.474	1.6812	1.79483	84.396	246
359052	129.197	35.6892	21.5966	15.7978	5.79952	0.268539	0.731495	16.237	1.95845	1.4755	111.452	393
359054	129.198	35.5642	20	15	5	0.25	0.75	17.423	1.99836	1.5767	107.81	363
359092	129.198	35.4394	15.4023	12.7981	2.60009	0.168812	0.830921	17.001	1.96912	1.61066	113.111	202
359094	129.197	35.3144	16.2022	12.7981	3.39956	0.209821	0.789899	17.098	2.02079	1.81134	109.674	348
379141	129.303	37.1886	29.25	17.5	11.75	0.401709	0.598291	15.387	1.83734	1.67746	105.169	136
379143	129.303	37.0637	27.404	17.5973	9.79847	0.357556	0.642143	14.756	2.40072	1.18738	131.101	397
369021	129.303	36.9387	15.1096	11.4432	3.66707	0.242698	0.757346	14.243	2.4195	1.07879	140.695	146
369023	129.303	36.8137	15.7979	9.60023	6.20061	0.392496	0.60769	13.696	2.37325	0.70035	145.441	131
369061	129.303	36.6888	18.5	13	5.5	0.297297	0.702703	13.947	2.37577	0.91326	139.803	211
369063	129.303	36.5639	19.2004	13.2019	6	0.312493	0.687585	14.666	2.41818	0.993464	134.687	263
369101	129.303	36.4389	18.4029	10.7983	7.60105	0.413035	0.586772	15.242	2.3701	1.01135	124.794	286
369103	129.303	36.3139	15.6685	9	6.66603	0.425441	0.574401	14.698	2.36303	0.711778	136.05	227
369141	129.303	36.189	12.5	10	2.5	0.2	0.8	16.183	2.00546	1.58027	95.6483	190
369143	129.303	36.064	14.7979	9.39969	5.39915	0.364859	0.635204	17.534	1.73583	1.80144	82.9412	364
359021	129.303	35.9391	14.598	11.5991	3	0.205508	0.794568	16.344	1.68698	1.63036	101.414	216
359023	129.303	35.8141	13.332	9.83344	3.5	0.262526	0.737582	15.931	1.74207	1.67745	100.971	252
359061	129.303	35.6892	15.7978	12.2019	3.6005	0.227911	0.77238	16.647	1.73103	1.6575	95.5039	260
359063	129.302	35.5643	12.7981	9.60013	3.19952	0.25	0.750122	18.333	1.8288	1.46201	57.4949	440
359101	129.302	35.4393	17.25	13.5	3.75	0.217391	0.782609	17.549	1.84999	1.92779	65.1583	363
359022	129.447	35.9391	14.202	11	3.19952	0.225287	0.774539	16.022	1.99911	1.50732	94.0125	481
359024	129.447	35.8141	13	10.667	2.33343	0.179495	0.820538	15.89	2.20287	1.3743	123.547	351
359062	129.447	35.6892	13	9	4	0.307692	0.692308	16.348	2.17383	1.68655	87.6669	317
359064	129.441	35.5706	11	8	3	0.272727	0.727273	17.349	2.05879	1.86533	64.4821	172
